# Supplementary material for: Three-Step Synthesis of the Antiepileptic Drug Candidate Pynegabine
Source: Molecules. 2023 Jun 21;28(13):4888. doi: 10.3390/molecules28134888 (PMC10343641; doi:10.3390/molecules28134888)
Supplement: Supplementary file 1 [file molecules-28-04888-s001.zip]

Archive with 1 entries (1 files):
- Supplementary Materials (1).pdf
